# Supplementary material for: Metabolic impact of weight variations in Icelandic horses
Source: PeerJ. 2021 Jan 28;9:e10764. doi: 10.7717/peerj.10764 (PMC7847705; doi:10.7717/peerj.10764)
Supplement: Supplemental Information 2 — This data was presented in a previous publication describing the relationship between the relative bodyweight (rWeight) and relative insulin response (rAUCins). The present manuscript seeks to correlate this data to the metabolic response to OGT and thereby to describe the interplay between these three variables. [file peerj-09-10764-s002.xlsx]

## Sheet: Sheet 1
Horse	OGT	Weight (kg)	rWeight	Insulin120 (µIU/ml)	AUC (µIU*min/ml)	rAUC	Group	Sex	Age (years)
1	OGT-I	311	1.07762	29.627	6310.8	1.10992	1	female	29
1	OGT-II	300	1.0395	39.264	8067.29	1.41884	1	female	29
1	OGT-III	294	1.01871	48.889	9075.49	1.59616	1	female	29
1	OGT-IV	284	0.984061	6.9509	1508.8	0.265361	1	female	29
1	OGT-V	254	0.880111	22.318	3466.76	0.609719	1	female	29
2	OGT-I	394	1.04068	146.516	28218	0.928584	1	female	19
2	OGT-II	392	1.03539	184.252	40944.2	1.34737	1	female	19
2	OGT-III	381	1.00634	210.268	44993.2	1.48061	1	female	19
2	OGT-IV	366	0.966719	134.36	23069.3	0.759151	1	female	19
2	OGT-V	360	0.950872	80.084	14716.6	0.484284	1	female	19
4	OGT-I	389	1.0611	364.236	52297.5	1.2518	1	gelding	18
4	OGT-II	371	1.012	364.448	72696.8	1.74008	1	gelding	18
4	OGT-III	367	1.00109	220.172	43470.9	1.04053	1	gelding	18
4	OGT-IV	360	0.981997	100.74	19609.2	0.469368	1	gelding	18
4	OGT-V	346	0.943808	143.244	20814.9	0.498227	1	gelding	18
5	OGT-I	364	1.05202	18.3	3064.91	0.64446	1	gelding	14
5	OGT-II	364	1.05202	41.731	8401.54	1.76659	1	gelding	14
5	OGT-III	346	1	39.898	7270.37	1.52874	1	gelding	14
5	OGT-IV	325	0.939306	24.102	3719.47	0.782093	1	gelding	14
5	OGT-V	331	0.956647	7.3209	1322.65	0.278114	1	gelding	14
6	OGT-I	399	1.02835	282.812	49555.6	1.24133	1	female	24
6	OGT-II	378	0.974227	271.516	43686.8	1.09432	1	female	24
6	OGT-III	397	1.0232	277.816	51870.4	1.29931	1	female	24
6	OGT-IV	403	1.03866	175.172	29375	0.73582	1	female	24
6	OGT-V	363	0.935567	150.276	25119.3	0.629218	1	female	24
7	OGT-I	449	1.06651	82.828	25701.4	1.37975	1	gelding	22
7	OGT-II	419	0.995249	71.5	19846.8	1.06545	1	gelding	22
7	OGT-III	422	1.00238	85.16	19120.5	1.02646	1	gelding	22
7	OGT-IV	415	0.985748	75.86	15981.7	0.857958	1	gelding	22
7	OGT-V	400	0.950119	82.14	12487.6	0.670382	1	gelding	22
8	OGT-I	400	1.04167	171.948	31929.9	1.8592	1	female	20
8	OGT-II	395	1.02865	33.4836	7867.58	0.458109	1	female	20
8	OGT-III	369	0.960938	135.752	24802.8	1.4442	1	female	20
8	OGT-IV	384	1	27.7424	8422.74	0.490434	1	female	20
8	OGT-V	372	0.96875	39.052	12847.2	0.748059	1	female	20
9	OGT-I	317	1.0797	36.705	6708.58	1.20133	1	female	20
9	OGT-II	304	1.03542	27.704	5969.96	1.06906	1	female	20
9	OGT-III	289	0.984332	54.909	8320.96	1.49007	1	female	20
9	OGT-IV	287	0.97752	19.137	4103.2	0.734775	1	female	20
9	OGT-V	271	0.923025	14.613	2818.75	0.504765	1	female	20
10	OGT-I	371	1.04743	119.036	23111.7	1.0071	1	female	25
10	OGT-II	352	0.993789	71.26	13106.5	0.57112	1	female	25
10	OGT-III	360	1.01637	268.224	55609.1	2.42319	1	female	25
10	OGT-IV	360	1.01637	76.428	11668.5	0.508461	1	female	25
10	OGT-V	328	0.92603	55.976	11247.8	0.490126	1	female	25
12	OGT-I	400	1.01215	444.77	124547	1.16668	1	female	19
12	OGT-II	390	0.986842	675.68	123389	1.15584	1	female	19
12	OGT-III	401	1.01468	587.72	112334	1.05228	1	female	19
12	OGT-IV	405	1.0248	530.76	101383	0.949694	1	female	19
12	OGT-V	380	0.961538	578.84	72113	0.675512	1	female	19
13	OGT-I	355	1.12342	77.632	13157.7	1.22585	1	female	24
13	OGT-II	328	1.03797	154.888	21437.6	1.99724	1	female	24
13	OGT-III	317	1.00316	57.352	8286.3	0.771998	1	female	24
13	OGT-IV	306	0.968354	45.164	5978.72	0.557011	1	female	24
13	OGT-V	274	0.867089	16.923	4807.61	0.447904	1	female	24
14	OGT-I	403	1.04839	33.087	4940.39	0.729435	1	female	17
14	OGT-II	406	1.05619	94.13	15337.2	2.2645	1	female	17
14	OGT-III	393	1.02237	20.909	4534.23	0.669466	1	female	17
14	OGT-IV	363	0.944329	16.582	3093.79	0.45679	1	female	17
14	OGT-V	357	0.92872	41.908	5958.85	0.879808	1	female	17
19	OGT-I	446	1.08043	213.028	35880.6	1.61853	1	female	22
19	OGT-II	423	1.02471	136.368	20346.8	0.917819	1	female	22
19	OGT-III	416	1.00775	64.86	16506.7	0.744598	1	female	22
19	OGT-IV	405	0.981105	42.84	9720.43	0.438477	1	female	22
19	OGT-V	374	0.906008	245.448	28388.6	1.28058	1	female	22
20	OGT-I	343	1.11508	61.872	10604.4	1.51831	1	female	25
20	OGT-II	323	1.05007	58.433	9305.19	1.33229	1	female	25
20	OGT-III	311	1.01105	39.746	8291.37	1.18713	1	female	25
20	OGT-IV	295	0.959038	24.728	4270.19	0.611393	1	female	25
20	OGT-V	266	0.864759	10.312	2450.64	0.350876	1	female	25
3	OGT-I	404	1.0259	35.4252	7030.82	0.735216	2	stallion	14
3	OGT-II	418	1.06145	74.452	17017.4	1.77952	2	stallion	14
3	OGT-III	392	0.995429	23.595	4949.89	0.517612	2	stallion	14
3	OGT-IV	375	0.95226	40.996	11324.1	1.18417	2	stallion	14
3	OGT-V	380	0.964957	43.888	7492.39	0.783483	2	stallion	14
11	OGT-I	421	1.0562	22.793	5636.37	0.412709	2	gelding	17
11	OGT-II	421	1.0562	117.27	18163	1.32994	2	gelding	17
11	OGT-III	394	0.98846	110.58	22791	1.66882	2	gelding	17
11	OGT-IV	377	0.94581	96.639	11200.5	0.82013	2	gelding	17
11	OGT-V	380	0.953337	82.243	10494	0.768401	2	gelding	17
15	OGT-I	415	1.02621	16.4476	5964.33	0.601884	2	gelding	9
15	OGT-II	425	1.05094	53.72	10497.7	1.05937	2	gelding	9
15	OGT-III	391	0.966864	64.028	11931.6	1.20406	2	gelding	9
15	OGT-IV	394	0.974283	39.5176	8428.14	0.850516	2	gelding	9
15	OGT-V	397	0.981701	111.228	12725.4	1.28417	2	gelding	9
16	OGT-I	414	1.04177	26.929	6109.6	0.818099	2	gelding	17
16	OGT-II	413	1.03926	26.621	7813.62	1.04628	2	gelding	17
16	OGT-III	396	0.996477	41.51	9168.6	1.22771	2	gelding	17
16	OGT-IV	373	0.938601	58.101	7967.09	1.06682	2	gelding	17
16	OGT-V	391	0.983895	29.742	6281.29	0.84109	2	gelding	17
17	OGT-I	381	1.03645	63.885	11010.2	0.563533	2	gelding	17
17	OGT-II	390	1.06094	140.39	24038.7	1.23037	2	gelding	17
17	OGT-III	351	0.954842	111.25	23298.7	1.1925	2	gelding	17
17	OGT-IV	353	0.960283	169.26	23463.6	1.20094	2	gelding	17
17	OGT-V	363	0.987486	104.87	15877.7	0.812665	2	gelding	17
